# Supplementary material for: Biomarkers and Predictive Factors for Treatment Response to Tumor Necrosis Factor-α Inhibitors in Patients with Psoriasis
Source: J Clin Med. 2023 Jan 27;12(3):974. doi: 10.3390/jcm12030974 (PMC9918195; doi:10.3390/jcm12030974)
Supplement: Supplementary file 1 [file jcm-12-00974-s001.zip]

Archive with 3 entries (3 files):
- Supplemental Table 1.pdf
- Supplemental Table 2.pdf
- Supplemental Table 3.pdf
